# Supplementary material for: Comprehensive Analysis of CD4+ T Cell Response Cross-Reactive to SARS-CoV-2 Antigens at the Single Allele Level of HLA Class II
Source: Front Immunol. 2022 Jan 6;12:774491. doi: 10.3389/fimmu.2021.774491 (PMC8770530; doi:10.3389/fimmu.2021.774491)
Supplement: Supplementary file 2 [file DataSheet_2.xlsx]

## Sheet: Table S3
			IFN-Ɣ-producing Spot Forming Cells (SFCs) / 5x105 CD4+ T cells								sorted by the order of magnitude		Magnitude of response (SFCs / 5x105 CD4+ T cells)
		Donor	DRB1*	DRB1*	DQA1*/DQB1*	DQA1*/DQB1*	DPA1*/DPB1*	DPA1*/DPB1*	No HLA	SARS-CoV-2 antigens (S/N/M)	->	Donor	HLA-DR	HLA-DR	HLA-DQ	HLA-DQ	HLA-DP	HLA-DP
		HD01	19	135	4	4	1	0	0	+		HD01	135	19	0	0	0	0
		HD01	0	0	4	4	1	0	0	-		HD21	108	0	0		31	0
		HD02	3	7	0	1	0	1	0	+		HD09	102	15	5	0	48	25
		HD02	1	7	0	1	0	1	0	-		HD41	95	7	1	0	16	4
		HD03	10	2	0	0	1		0	+		HD04	53	-3	1	0	27
		HD03	19	1	0	0	2		2	-
		HD04	3	53	0	3	36		0	+		HD17	21	0	80	0	0	0
		HD04	6	0	0	2	9		0	-
		HD05	0	0	12	5	0	0	0	+		HD13	16	-2	-6		105	-6
		HD05	0	0	0	0	0	0	0	-		HD12	0	0	0	-1	92	0
		HD06	3	103	2	0	32	78	7	+		HD24	0	0	0	-3	57	36
		HD06	2	83	0	0	10	67	7	-		HD27	0	0	0		80	0
		HD07	9	12	0	0	4		0	+		HD32	3	1	0	-9	59	49
		HD07	0	0	0	0	0		0	-		HD20	5	0	0	0	56	0
		HD08	2	6	1	2	4	7	1	+		HD08	1	0	1	0	52	12
		HD08	0	5	0	0	3	6	0	-		HD14	22	9	0	0	52	19
		HD09	109	22	7	12	34	26	7	+		HD19	12	0	0	0	52
		HD09	0	0	0	0	0	0	0	-		HD37	4	1	0	0	55	2
		HD10	0	20	3	6	53	0	3	+
		HD10	0	18	1	6	27	0	3	-		HD33	37	4	3	2	7	3
		HD11	15	9	1	0	48		0	+		HD42	37	4	3	2	7	3
		HD11	15	0	0	0	48		0	-		HD26	2	0	45	0	1	1
		HD12	19	50	2	0	98	0	1	+		HD30	15	0	25	3	32	11
		HD12	19	50	2	1	6	0	1	-		HD36	0	0	0		28	0
		HD13	4	22	0		111	0	6	+		HD10	2	0	2	0	26	0
		HD13	0	0	0		0	0	0	-		HD23	9	-2	15		25
		HD14	22	9	0	0	3	17	0	+		HD15	10		5	-4	24	0
		HD14	0	0	0	0	0	0	0	-		HD31	20	2	0	-3	16
		HD15	46		8	2	60	0	7	+		HD06	20	1	2	0	12	0
		HD15	36		3	6	36	0	7	-		HD28	14		-1		11	0
		HD16	85	122	92	30	139		1	+		HD07	12	9	0	0	4
		HD16	85	122	104	30	139		1	-		HD11	9	0	1	0	0
		HD17	21	0	0	80	0	0	0	+		HD18	7	2	0	-2	1	1
		HD17	0	0	0	0	0	0	0	-		HD38	6	0	0	-1	0
		HD18	16	5	0	0	2	2	0	+		HD05	0	0	12	5	0	0
		HD18	9	3	2	0	1	1	0	-		HD39	5	0	1	1	19	0
		HD19	17	72	3	1	90		2	+		HD40	3	-2	0	0	0	9
		HD19	5	72	3	1	38		2	-		HD35	5	3	0	0	9	3
		HD20	34	130	15	90	12	145	7	+		HD03	3	-7	2	2	1
		HD20	29	130	15	90	12	89	7	-		HD02	2	0	0	0	0	0
		HD21	0	108	0		0	31	0	+		HD34	1	0	0	0	2	1
		HD21	0	0	0		0	0	0	-		HD25	0	0	0	0	1	0
		HD22	4	4	0		0	0	1	+		HD16	0	0	0	-12	0
		HD22	4	4	0		0	0	1	-		HD29	0		0		0
		HD23	13	23	24		65		1	+		HD22	0	0	0		0	0
		HD23	15	14	9		40		1	-
		HD24	32	115	71	0	77	72	10	+
		HD24	32	115	74	0	39	72	10	-
		HD25	0	2	0	0	0	2	1	+
		HD25	0	2	0	0	0	1	1	-
		HD26	38	29	130	80	8	7	0	+
		HD26	36	29	85	80	7	6	0	-
		HD27	25	42	2		0	80	0	+
		HD27	25	42	2		0	0	0	-
		HD29	10		6		103		7	+
		HD29	13		9		106		10	-
		HD30	133	70	40	20	55	57	0	+
		HD30	133	55	15	17	44	25	0	-
		HD31	2	56	0	1	41		0	+
		HD31	0	36	3	1	25		0	-
		HD32	0	53	7	8	68	121	6	+
		HD32	0	51	17	9	20	63	7	-
		HD33	16	39	6	4	5	13	0	+
		HD33	12	2	4	1	2	6	0	-
		HD34	0	2	1	1	1	2	0	+
		HD34	0	1	1	1	0	0	0	-
		HD35	5	3	0	1	9	4	0	+
		HD35	0	0	0	1	0	1	0	-
		HD36	0	0	0		131	0	0	+
		HD36	0	0	0		103	0	0	-
		HD37	1	4	0	0	8	22	0	+
		HD37	0	0	0	0	0	0	0	-
		HD38	21		0		5	13	0	+
		HD38	7		1		5	2	0	-
		HD38	20	4	0	0	3		0	+
		HD38	14	4	0	1	3		0	-
		HD39	6	17	1	1	0	29	5	+
		HD39	1	17	0	0	0	10	5	-
		HD40	0	9	5	0	0	12	0	+
		HD40	2	6	5	0	0	3	0	-
		HD41	95	7	1	0	20	29	0	+
		HD41	0	0	0	0	1	0	0	-
		HD42	16	39	6	4	5	13	0	+
		HD42	12	2	4	1	2	6	0	-
